# Supplementary material for: Differential Production of Type I IFN Determines the Reciprocal Levels of IL-10 and Proinflammatory Cytokines Produced by C57BL/6 and BALB/c Macrophages
Source: J Immunol. 2016 Aug 22;197(7):2838–53. doi: 10.4049/jimmunol.1501923 (PMC5026030; doi:10.4049/jimmunol.1501923)
Supplement: Data Supplement [file JI_1501923.zip]

Archive with 2 entries (2 files):
- JI_1501923_Supplemental_Material_1.pdf
- manifest.xml
